# Supplementary material for: Bio-Inspired Synthesis of Injectable, Self-Healing PAA-Zn-Silk Fibroin-MXene Hydrogel for Multifunctional Wearable Capacitive Strain Sensor
Source: Gels. 2025 May 21;11(5):377. doi: 10.3390/gels11050377 (PMC12111058; doi:10.3390/gels11050377)
Supplement: Supplementary file 1 [file gels-11-00377-s001.zip]

Archive with 1 entries (1 files):
- gels-3652590-supplementary.pdf
